# Supplementary material for: Affective Touch Enhances Self-Face Recognition During Multisensory Integration
Source: Sci Rep. 2017 Oct 10;7:12883. doi: 10.1038/s41598-017-13345-9 (PMC5635121; doi:10.1038/s41598-017-13345-9)
Supplement: Supplementary file 1 — Dataset Experiments 1-2 [file 41598_2017_13345_MOESM1_ESM.xlsx]

## Sheet: Experiment 1
Slow_pleasant	Fast_pleasant		SlowSynch_overall	FastSynch_overall	SlowAsynch_overall	FastAsynch_overall		SS_identification	FS_identification	SA_identification	FA_identification		SS_similarity	FS_similarity	SA_similarity	FA_similarity		SS_affect	FS_affect	SA_affect	FA_affect		SS_pre	SS_post	FS_pre	FS_post	SA_pre	SA_post	FS_pre	FS_post		SS_pleasant	FS_pleasant	SA_pleasant	FA_pleasant
1.5	-1.5		2.42	-0.25	0.5	-1.83		2.25	0.25	-0.5	-2.5		2	0	-1	-2		3	-1.5	3	-1		42.42	53.03	43.94	45.45	43.94	43.94	46.97	46.97		2	-1	1	-2
-0.5	-1		0.42	-0.58	-0.92	-0.58		0.75	-1.25	-1.75	-1.25		-1	-2	-1.5	-1		1.5	1.5	0.5	0.5		57.58	63.64	50	60.61	50	53.03	54.55	53.03		0	-1	-1	-1
2	0.5		0.42	-1.33	-0.08	-0.75		-0.75	-2	-1.25	-0.75		1	-1.5	0	-1		1	-0.5	1	-0.5		50	45.45	36.36	42.42	42.42	56.06	36.36	36.36		2	0	2	1
0	0		0.75	-0.5	-0.25	0.08		-0.25	-0.5	-0.25	-0.25		1.5	0	-1	0		1	-1	0.5	0.5		46.97	53.03	31.82	42.42	48.48	45.45	43.94	45.45		0	0	0	0
2	1.5		1.5	1.42	1	0.67		0.5	1.25	-0.5	-1.5		2	2	1.5	2		2	1	2	1.5		48.48	43.94	48.48	48.48	39.39	42.42	48.48	42.42		2	1	2	2
3	1.5		1	1.17	-0.25	-0.75		1.5	1.5	-0.75	-1.25		-0.5	0.5	-1	-2		2	1.5	1	1		46.97	51.52	39.39	62.12	48.48	43.94	50	48.48		3	2	3	1
2.5	2		0.92	0.25	0.83	0.67		1.25	0.25	0.5	1		0	-1	-0.5	-0.5		1.5	1.5	2.5	1.5		51.52	40.91	40.91	42.42	48.48	45.45	36.36	39.39		2	2	3	2
3	0.5		1.5	-0.25	0.42	-1		1.5	-0.25	0.25	-1		0.5	-0.5	-1.5	-2		2.5	0	2.5	0		39.39	45.45	34.85	51.52	40.91	45.45	40.91	45.45		3	0	3	1
0.5	-2		0.33	-1.08	-1.17	-0.5		0.5	-1.25	-1.5	-0.5		-0.5	-3	-2	-0.5		1	1	0	-0.5		43.94	42.42	34.85	34.85	40.91	42.42	40.91	46.97		1	-1	0	-3
1	-1		1	0	-1.08	-1.17		-0.5	-1	-1.75	-2		2	0	-2	-1.5		1.5	1	0.5	0		48.48	51.52	42.42	46.97	50	45.45	43.94	39.39		2	0	0	-2
1.5	-0.5		-1.08	0.75	-2.25	-1.83		-1.25	1.25	-2.75	-3		-2	0.5	-3	-3		0	0.5	-1	0.5		56.06	50	56.06	51.52	45.45	46.97	53.03	54.55		2	-1	1	0
-1.5	-2		2.08	2.33	0.92	0.92		2.75	3	1.25	1.75		2.5	2.5	0.5	0.5		1	1.5	1	0.5		53.03	50	57.58	50	57.58	51.52	51.52	50		-1	-2	-3	-2
2	-0.5		0.58	-0.42	-0.08	-1.17		0.25	-0.75	-0.25	-1.5		0.5	-1	-1	-1		1	0.5	1	-1		34.85	45.45	43.94	46.97	46.97	37.88	43.94	42.42		2	0	2	-1
0.5	-1.5		-0.58	0.5	0.08	-1.17		-1.75	0	-0.25	-1		-0.5	0	1.5	-1.5		0.5	1.5	-1	-1		59.09	62.12	51.52	56.06	45.45	46.97	54.55	50		1	-1	0	-2
1	-0.5		0.75	0.67	0.5	-0.25		0.25	1	1	-0.25		1	0.5	0	-1		1	0.5	0.5	0.5		33.33	45.45	36.36	42.42	46.97	37.88	56.06	43.94		2	-1	0	0
2	0		0.33	0.42	0.5	0.17		0	0.25	0.5	0.5		1	1.5	1	0.5		0	-0.5	0	-0.5		54.55	51.52	48.48	48.48	50	53.03	45.45	50		2	-1	2	1
-3	-3		0.83	-0.08	0.5	-0.25		0.5	-0.75	0.5	-0.75		1.5	0.5	0.5	0		0.5	0	0.5	0		37.88	54.55	40.91	48.48	43.94	40.91	56.06	45.45		-3	-3	-3	-3
1	-1.5		0.5	0.33	-1.58	-1		1	0.5	-2.75	-2		0	-1	-1.5	-2		0.5	1.5	-0.5	1		48.48	45.45	60.61	45.45	40.91	57.58	53.03	57.58		1	-1	1	-2
0.5	0		1.58	-2.33	2.17	-2.33		0.75	-3	0.5	-3		1	-2.5	3	-3		3	-1.5	3	-1		39.39	45.45	33.33	39.39	37.88	37.88	43.94	39.39		0	0	1	0
3	0		0.67	0.83	-0.25	0.75		0.5	1	-1.25	0.75		0.5	0.5	0	0.5		1	1	0.5	1		56.06	62.12	39.39	36.36	48.48	50	39.39	34.85		3	0	3	0
0	0		0.92	1.83	1	1.08		1.25	2.5	0.5	0.75		1.5	3	3	2.5		0	0	-0.5	0		45.45	51.52	50	48.48	46.97	43.94	48.48	51.52		0	0	0	0
2.5	3		-0.5	-0.17	-0.92	-0.5		1	1	-0.25	-0.5		-1	-1	-1	-1.5		-1.5	-0.5	-1.5	0.5		36.36	40.91	36.36	36.36	34.85	34.85	39.39	40.91		2	3	3	3
3	2.5		0.17	-0.58	-1.58	-1.17		-0.5	-1.25	-2.75	-2		1	-1	-2	-2		0	0.5	0	0.5		51.52	54.55	40.91	45.45	57.58	43.94	56.06	46.97		3	2	3	3
2.5	1		-0.33	-0.42	-1.17	-0.67		-0.5	0.25	-1	-1.5		-1	-1.5	-2	-1		0.5	0	-0.5	0.5		36.36	43.94	46.97	42.42	50	50	48.48	50		3	2	2	0
-1	-1.5		1.58	0.17	-0.92	-1.17		1.25	0	-2.25	-2		2.5	0	-2	-2		1	0.5	1.5	0.5		36.36	36.36	31.82	42.42	40.91	39.39	34.85	36.36		0	-1	-2	-2
1.5	-1		0.33	0.75	-0.67	-0.92		0	0.25	-1.5	-2.25		0	0.5	-1.5	-2		1	1.5	1	1.5		56.06	59.09	54.55	54.55	56.06	56.06	59.09	54.55		2	-1	1	-1
2	0.5		1.67	0.75	-1.42	-1.75		2	0.25	-2.25	-2.25		2	1	-2	-3		1	1	0	0		59.09	56.06	43.94	53.03	48.48	53.03	57.58	51.52		2	0	2	1
0.5	-0.5		1.58	1.75	0.67	0.08		2.25	2.25	1	-0.75		0.5	1	-0.5	0		2	2	1.5	1		33.33	36.36	37.88	30.3	37.88	43.94	39.39	40.91		-1	0	2	-1
1	0.5		-0.25	0.08	-1.25	-1		-0.75	-0.75	-1.75	-2		0	0.5	-2.5	-1.5		0	0.5	0.5	0.5		39.39	43.94	45.45	43.94	43.94	48.48	46.97	36.36		1	0	1	1
0.5	-2		0.33	-0.08	0.17	-0.08		0.5	-0.25	0	-0.25		0.5	0	0	0		0	0	0.5	0		42.42	51.52	53.03	42.42	42.42	46.97	43.94	46.97		1	-2	0	-2

## Sheet: Experiment 2
Slow_pleasant	Fast_pleasant		SlowCong_overall	FastCong_overall	SlowIncong_overall	FastIncong_overall		SC_identification	FC_identification	SI_identification	FI_identification		SC_similarity	FC_similarity	SI_similarity	FI_similarity		SC_affect	FC_affect	SI_affect	FI_affect		SC_pre	SC_post	FC_pre	FC_post	SI_pre	SI_post	FI_pre	FI_post		SC_pleasant	FC_pleasant	SI_pleasant	FI_pleasant
0.5	0.5		1.75	0.13	-0.38	-0.5		1.5	-1.25	-1.25	-1		1.5	1	-1	-1.5		2.5	2	2	1.5		45.45	48.48	48.48	50	48.48	37.88	46.97	50		0	1	1	0
3	-3		2	-1.13	2.75	-0.5		2	-1.25	3	-0.5		2	-1	2.5	-1		2	-1	2.5	0		46.97	50	53.03	53.03	48.48	53.03	50	51.52		3	-3	3	-3
1	1		-0.5	-1.13	-1	-1.13		-1.5	-1.75	-2	-1.75		1	-2	-1	-1.5		0	1	1	0.5		25.76	36.36	37.88	40.91	37.88	46.97	39.39	36.36		1	1	1	1
2	1		1	0.13	-0.38	-0.25		1.25	0	-0.25	0		1.5	0.5	-1	-1		0	0	0	0		37.88	45.45	30.3	51.52	45.45	40.91	34.85	36.36		2	0	2	2
2	1		-0.88	-1	-0.63	-0.13		0.75	-0.75	1.25	1		-3	-3	-3	-3		-2	0.5	-2	0.5		48.48	50	51.52	43.94	46.97	53.03	46.97	50		2	0	2	2
2	1.5		-0.88	-1.5	-1.5	-1.75		-1.5	-1.25	-2.75	-1.75		-1	-3	-1.5	-3		0.5	-0.5	1	-0.5		39.39	43.94	36.36	36.36	36.36	28.79	33.33	34.85		2	2	2	1
0	0		-0.13	0.13	-1	-1		-0.25	-0.25	-1.75	-2		-0.5	0	-1.5	-1.5		0.5	1	1	1.5		50	53.03	62.12	51.52	53.03	42.42	50	57.58		0	0	0	0
2	2		-0.38	0.25	-1.38	-0.38		-0.5	0.25	-1.75	-1		-0.5	0	-2	1		0	0.5	0	-0.5		46.97	42.42	34.85	40.91	39.39	40.91	42.42	36.36		2	2	2	2
3	2		-0.5	0.75	-1.63	-1.63		-0.5	1.25	-2.75	-2.75		-3	-1.5	-3	-3		2	2	2	2		48.48	56.06	46.97	63.64	54.55	53.03	51.52	62.12		3	2	3	2
2.5	3		-0.25	-1	-1.13	-1.63		-1	-1.75	-2.5	-2.75		-1	-2.5	-1.5	-3		2	2	2	2		43.94	43.94	45.45	46.97	40.91	46.97	59.09	50		3	3	2	3
2	0.5		0.25	1	-0.25	0.75		0.25	1	-0.25	1		0	2	-0.5	2		0.5	0	0	-1		53.03	50	62.12	60.61	40.91	50	48.48	54.55		2	1	2	0
1	1		-0.63	-1.25	-1.13	-1.25		-0.75	-1.5	-1.75	-1.75		-1.5	-2	-2	-2		0.5	0	1	0.5		40.91	48.48	43.94	48.48	50	45.45	37.88	42.42		1	1	1	1
2	1.5		-0.25	0.13	-0.88	-1.25		-0.25	0	-1	-0.75		-1	-0.5	-1.5	-2		0.5	1	0	-1.5		48.48	48.48	50	51.52	36.36	50	56.06	48.48		3	2	1	1
3	2.5		0.63	1.25	-2.13	-1.63		0	1.25	-2.75	-3		0.5	1	-2.5	-1.5		2	1.5	-0.5	1		46.97	46.97	40.91	46.97	50	50	45.45	42.42		3	2	3	3
2	2		1	1	-0.25	0.25		0.5	0.5	-1	0		1	1	-1	-1		2	2	2	2		42.42	50	43.94	42.42	48.48	50	37.88	50		2	2	2	2
2	1.5		0.75	0.63	-0.63	-0.25		1	0.75	-0.25	-0.25		0.5	0	-2	-1		0.5	1	0	0.5		48.48	53.03	56.06	57.58	54.55	46.97	56.06	53.03		2	2	2	1
2.5	1.5		1.88	1	1	1.75		1.5	1	1	1		2.5	2	1	3		2	0	1	2		50	56.06	42.42	54.55	46.97	50	57.58	51.52		3	1	2	2
1.5	1.5		0.13	0	0	-0.25		0.25	0	-0.25	-0.5		0	0	0.5	0		0	0	0	0		50	50	53.03	54.55	51.52	59.09	48.48	53.03		2	2	1	1
2	1.5		0.63	1.13	-0.38	-0.38		-0.25	0.75	-1.5	-1		1	0	-0.5	-2		2	3	2	2.5		51.52	51.52	45.45	53.03	51.52	59.09	56.06	45.45		2	1	2	2
-0.5	0.5		1.38	1.75	-0.75	0.13		1.75	1.75	-1.5	-0.25		1	2.5	0	1		1	1	0	0		60.61	54.55	46.97	50	51.52	62.12	45.45	53.03		0	0	-1	1
3	2.5		1.75	1.13	0.38	0.63		2	1.5	0.75	1.25		2	1	2	0		1	0.5	-2	0		43.94	43.94	42.42	48.48	42.42	45.45	43.94	42.42		3	3	3	2
0	-0.5		-1	-1	-0.5	-1.5		-1.5	-1.25	-0.5	-2.25		-2.5	-2	-2	-2.5		1.5	0.5	1	1		46.97	39.39	46.97	46.97	51.52	45.45	42.42	37.88		0	-1	0	0
1.5	1.5		1.38	0.88	1	0		1	0.75	0.5	-0.75		2	1	1.5	1.5		1.5	1	1.5	0		39.39	39.39	42.42	40.91	50	54.55	40.91	39.39		2	2	1	1
2	2		0	-0.5	-0.38	-0.38		-0.5	-0.5	-1	-0.25		-1	-2	-1.5	-2		2	1	2	1		42.42	46.97	36.36	42.42	43.94	48.48	43.94	40.91		2	2	2	2
-0.5	0		-1.5	-2	-1.88	-2.13		-2	-2.75	-2.75	-3		-3	-3	-3	-3		1	0.5	1	0.5		48.48	53.03	43.94	53.03	37.88	51.52	50	48.48		0	0	-1	0
2.5	2.5		-0.5	-0.75	-0.75	-0.38		-1.25	-1.25	-1.5	-1.25		-1	-1.5	-1.5	-0.5		1.5	1	1.5	1.5		51.52	48.48	45.45	40.91	50	51.52	50	45.45		3	3	2	2
2.5	2		1	-0.38	0	-0.63		1	-1.25	-0.25	-1		1	0	-0.5	-1		1	1	1	0.5		46.97	51.52	48.48	48.48	46.97	46.97	46.97	46.97		2	2	3	2
0	-1		1.88	2	1.13	2.13		2.75	2.75	1.5	3		2.5	3	1.5	3		-0.5	-0.5	0	-0.5		62.12	48.48	36.36	48.48	45.45	43.94	39.39	42.42		0	-1	0	-1
3	2		-0.63	-0.5	-0.25	-0.88		-1	-0.5	-0.25	-1.25		-1	-1	-1	-1		0.5	0	0.5	0		57.58	62.12	48.48	48.48	46.97	51.52	42.42	56.06		3	2	3	2
3	2.5		1.38	0.75	0.25	0.25		1.25	0.25	-0.5	0.25		1	0.5	0	-1		2	2	2	1.5		46.97	50	46.97	48.48	46.97	46.97	43.94	43.94		3	2	3	3
2.5	1		1.75	0.75	1.5	-1.88		1.75	1	1.75	-2		3	1	2	-1.5		0.5	0	0.5	-2		40.91	43.94	46.97	42.42	43.94	46.97	48.48	45.45		3	2	2	0
3	0		0.38	-0.75	-0.88	-1.13		0.75	-1.5	-1.75	-2		-2.5	-2.5	-3	-3		2.5	2.5	3	2.5		50	53.03	50	42.42	57.58	50	53.03	48.48		3	3	3	-3
0	0		2	1.5	1.25	1		2	1.75	1	1.25		2	1.5	2	0.5		2	1	1	1		45.45	56.06	50	51.52	46.97	43.94	50	48.48		0	0	0	0
3	3		1.5	0.5	0	-0.63		1.5	0.25	-1	-1.5		0	-0.5	0.5	-1.5		3	2	1.5	2		46.92	48.94	45.96	48.53	46.79	48.3	46.65	46.83		3	3	3	3
1	1.5		0.13	-1.88	-0.75	0.5		0.75	-1.5	-1.25	1.5		-2	-3	-1.5	-2		1	-1.5	1	1		46.97	48.96	45.88	48.49	46.73	48.62	46.64	46.74		1	2	1	1
2	1.5		0.25	0.13	-0.25	-0.38		0	-0.25	-1	-1		0	-0.5	-0.5	-1		1	1.5	1.5	1.5		46.97	48.93	45.67	48.35	46.68	48.48	46.54	46.59		2	2	2	1
2	1		0	0.13	-0.38	-0.13		-0.75	-0.5	-1	-0.75		0.5	0.5	-0.5	0		1	1	1	1		47.61	49.31	45.9	48.57	46.95	48.53	46.75	46.9		2	1	2	1
3	2.5		2.88	1.25	1.63	1.5		3	0.5	1.5	1.5		2.5	1.5	1	0.5		3	2.5	2.5	2.5		47.91	49.42	46.38	48.48	46.99	48.76	47.11	47.22		3	3	3	2
